# Supplementary material for: Anti-Tumor Immunity to Patient-Derived Breast Cancer Cells by Vaccination with Interferon-Alpha-Conditioned Dendritic Cells (IFN-DC)
Source: Vaccines (Basel). 2024 Sep 17;12(9):1058. doi: 10.3390/vaccines12091058 (PMC11435915; doi:10.3390/vaccines12091058)
Supplement: Supplementary file 1 [file vaccines-12-01058-s001.zip]

Archive with 1 entries (1 files):
- vaccines-3168394-supplementary.pdf
